# Supplementary material for: Liu Shen Wan regulates the SPHK1/S1P axis to ameliorate influenza-induced inflammation via integrated network pharmacology and lipidomics
Source: Front Immunol. 2026 Jan 16;16:1764754. doi: 10.3389/fimmu.2025.1764754 (PMC12855086; doi:10.3389/fimmu.2025.1764754)
Supplement: Supplementary file 2 [file Table2.xlsx]

## Sheet: LipidClass
class	NC-1	NC-2	NC-3	NC-4	NC-5	NC-6	PR8-1	PR8-2	PR8-3	PR8-4	PR8-5	PR8-6	LSW(H)1	LSW(H)2	LSW(H)3	LSW(H)4	LSW(H)5	LSW(H)6	LSW(M)1	LSW(M)2	LSW(M)3	LSW(M)4	LSW(M)5	LSW(M)6	LSW(L)-1	LSW(L)-2	LSW(L)-3	LSW(L)-4	LSW(L)-5	LSW(L)-6
AcCa	0.644044	1.35171	0.848868	1.26913	1.44271	0.704715	1.40561	3.16284	2.77585	1.34231	3.84599	0.714047	0.99739	1.15119	1.52493	1.29143	1.23922	1.53231	3.18149	0.724152	0.91697	3.06907	0.687752	0.882027	1.39442	2.08866	1.77959	2.09177	0.698612	1.26708
Cer	317.135	231.938	501.829	324.224	588.476	249.952	1841.69	1338.66	1087.15	1574.75	835.633	1949.41	403.268	598.554	884.443	372.575	599.742	884.036	1033.77	518.481	400.999	888.536	743.306	1324.23	978.102	959.262	996.943	1393.43	1920.77	1099.76
CerG2GNAc1	1.39658	1.21195	1.20961	1.01341	1.62027	1.5135	2.8093	2.48271	3.00535	2.45332	2.03345	2.21832	1.50119	1.68409	1.44776	0.93933	1.7212	1.46285	2.15147	1.30683	1.28809	2.64996	0.903449	1.16799	1.60919	2.4499	1.71578	2.55255	1.13424	1.64135
CerG3GNAc1	1.0627	0.660558	1.44603	0.860134	1.33019	0.881685	15.4196	18.5604	16.2835	10.9514	20.0993	18.0401	3.54975	5.11999	4.31051	2.73327	7.4877	2.7934	22.2551	2.78274	1.81943	20.3674	1.7506	3.10115	6.27016	8.30927	6.08987	7.3466	4.45799	8.77602
CerP	15.0997	22.816	30.8878	17.9603	14.4176	66.4634	136.75	150.683	122.818	320.86	99.0869	178.548	26.6781	28.561	48.0771	30.0307	14.4039	71.4322	41.772	17.9686	21.5602	18.0414	97.4198	68.3573	103.245	195.483	33.8491	70.1966	88.7055	78.6184
CL	25.0804	9.64248	65.6231	34.867	28.221	100.069	1200.58	88.156	247.265	625.128	224.161	235.84	245.158	175.204	49.9869	149.462	31.2552	110.911	961.039	80.6664	34.2906	220.943	32.8761	35.1361	44.2843	71.0415	95.1501	64.01	65.1813	118.883
Co	3.39174	0.581489	10.6216	6.96295	5.59503	19.5462	167.765	11.4697	51.3453	92.7654	69.4501	34.8999	40.9496	28.6323	13.7512	27.0406	4.77356	28.9674	149.668	13.0495	4.12183	29.7836	4.99783	5.70682	4.92061	6.54809	28.1376	9.30215	10.9726	16.5602
DG	1218.08	1566.91	2204.47	1403.5	1124.72	3384.4	4495.85	2369.07	10836.1	12577.7	5771.61	5377.26	1662.65	1678.48	3676.57	2225.25	879.207	2300.48	5137.66	1685.1	1130.68	5360.54	1181.72	1125.4	962.631	2025.04	2907.07	2681.19	1159.84	2967.61
DGDG	0.474028	7.92181	6.20646	5.69588	7.57979	3.24034	193.243	60.5972	28.4874	25.2574	106.495	32.3786	18.0439	34.8782	17.7118	7.25086	37.6531	18.5035	113.09	5.74134	9.25125	27.0489	4.30289	10.1102	20.9256	14.5558	14.9564	33.1354	23.535	13.9618
GD2	0.218576	0.27295	0.165678	0.230027	0.242212	0.267123	0.210395	0.234881	0.14915	0.182008	0.63033	0.279238	0.129941	0.126186	0.142316	0.187836	0.0731868	0.122341	0.284101	0.0721458	0.0766196	0.136168	0.0597261	0.0533057	0.098936	0.0681372	0.0837704	0.15882	0.130417	0.132477
GM1	0.31154	0.299946	0.260299	0.32131	0.294426	0.28459	0.472448	0.447853	0.418567	0.559483	1.05095	0.514521	0.244021	0.308611	0.319977	0.240699	0.237608	0.250911	0.579096	0.261553	0.285587	0.574359	0.198462	0.251405	0.386728	0.493623	0.304798	0.552601	0.223524	0.341272
GM2	0.624482	0.634431	0.503064	0.567986	0.625561	0.628392	0.79872	0.972966	0.927421	0.959678	1.63386	1.02465	0.530069	0.676964	0.650855	0.634117	0.475297	0.511182	1.13294	0.500882	0.612117	1.22809	0.381178	0.55845	0.811532	1.08954	0.622431	0.928977	0.513307	0.568394
GM3	1.21917	0.905738	1.99116	1.11364	0.926083	1.32148	5.20012	7.29318	3.514	4.14781	10.4813	8.54611	1.53095	2.02113	2.9042	1.13709	1.25832	2.05033	1.60386	1.48511	4.85386	0.938746	1.46187	3.03081	2.07933	3.14882	2.43502	2.75769	1.7548	1.94814
LPC	28.2777	24.7097	37.2564	25.2062	20.22	29.136	112.368	104.123	120.27	248.937	103.967	124.178	45.8794	62.3855	74.039	72.1029	28.2119	42.911	131.954	34.852	36.6394	155.683	26.472	32.2946	43.3656	70.3583	51.5433	89.5904	33.8112	69.5082
LPE	16.395	17.7177	27.3954	17.0648	14.7686	18.7888	73.8293	75.103	89.7975	143.286	67.4242	77.853	36.3399	46.751	55.6508	19.7476	47.5476	33.0385	75.6343	20.9621	28.3406	95.0553	18.6938	27.7575	32.8545	58.4158	43.8167	65.7865	26.8289	44.1885
LPG	14.0491	68.2639	60.4744	42.7587	51.0899	18.7243	198.719	449.567	592.194	679.131	770.364	334.424	47.9392	39.3609	26.5494	651.651	51.6154	99.4946	4896.05	718.306	356.97	949.483	315.127	655.051	1005.1	53.0109	91.0745	66.751	748.788	47.5205
LPI	47.9914	15.9478	90.9157	45.2364	43.4659	98.114	1311.56	324.965	325.718	810.467	349.531	285.932	158.572	219.598	72.3618	235.211	177.563	391.568	501.962	64.7782	60.5973	332.208	47.7762	86.8075	168.948	240.555	201.644	233.74	239.45	281.898
LPS	3.18407	3.07906	5.26056	3.75705	2.30686	3.43279	19.9279	23.3637	53.731	41.4538	23.28	22.1557	10.03	13.063	13.7393	6.63217	14.7762	8.84191	26.7636	6.98502	7.88368	34.4167	5.71232	8.7986	12.7603	18.2508	15.0239	19.6194	7.42081	14.8154
LSM	1.12147	6.87918	6.84218	5.11822	3.23094	6.80502	17.5018	142.397	16.829	37.2801	21.6315	14.2386	3.44095	5.80348	3.9264	8.8031	2.61051	5.56446	10.7502	2.82605	3.26989	5.60329	1.53581	3.68319	4.86863	12.8082	4.83147	6.16432	3.60317	4.66711
MG	6.74289	7.65625	12.5565	8.6905	5.53084	11.0288	21.223	15.4035	34.1668	53.4936	21.6343	27.7586	10.1715	9.72331	12.2038	6.1183	18.0191	13.1751	30.9634	7.70235	7.85603	22.7921	4.62375	5.89226	7.41451	11.8731	10.6406	13.1205	6.18583	12.0703
MGDG	3.13443	124.525	148.35	81.8571	68.3015	121.628	208.982	1469.43	234.697	84.5751	403.529	171.673	55.6363	133.37	70.7758	121.149	47.9843	106.403	313.428	45.0894	36.645	80.6275	20.7662	46.8059	153.684	329.578	270.481	195.701	115.129	109.289
OAHFA	41.3496	52.3275	79.2953	48.6062	28.9423	55.7251	134.944	101.557	185.003	296.066	128.43	186.146	70.8383	69.2539	104.106	42.6491	96.1194	78.8534	223.22	81.296	67.3481	211.56	47.0164	56.9841	69.182	86.1943	68.8298	99.4731	38.7055	77.7317
PA	2.12493	1.49069	2.27181	1.31426	1.09151	6.1122	6.05403	3.9306	6.34224	19.5692	5.90203	8.69408	1.68122	3.11857	3.82282	2.19612	1.28113		5.57912	2.10145	1.45111	7.80253	1.36106	1.47011	1.87214	4.8577	2.70515	2.57155	1.82753	5.00697
PC	6342.28	1266.89	8435.35	6783.22	12741.1	13447.6	19471.4	15711.4	20046.3	7077.78	19563.1	21423.8	15731	8829.02	12716.8	5561.08	25129.7	11655.6	90626.3	10329.8	6012.17	20526.7	4207.17	6105.41	9826.16	12804.5	13578.3	10758.1	11768.4	10443.1
PE	1413.42	4133.32	2281.98	1757.97	7635.61	7102.88	61191.3	4972.46	12469.8	37976.8	11319.9	13201.9	15761.1	8964.03	2821.98	8214.87	1744.6	6376.1	52947.7	4921.58	1784.74	13001	1761.89	1957.19	2603.59	3450.39	5087.68	3168.45	3906.56	5682.64
PG	1060.31	2394	1227.27	3024.39	2303.42	2198.64	15986.7	2295.18	1971.61	9555.28	2256.88	3066.85	1967.19	1498.42	1667.57	615.878	4727.93	1012.07	9613.58	1137.14	709.312	1915.35	444.182	715.424	1152.27	1475.66	1400.11	1343.23	1453.08	1348.3
phSM	2.93394	0.72748	5.13444	2.62922	2.08026	3.878	23.4772	8.65782	9.51397	27.2461	9.44322	11.2162	18.6866	6.67218	5.31932	9.99713	2.25492	6.63253	24.2469	4.447	2.51151	13.3537	1.77759	2.83912	4.8514	6.67389	5.2173	5.74502	4.23295	5.36032
PI	651.144	282.578	1713.37	904.036	742.777	3215.84	22590.9	2224.68	4965.64	19226.4	5716.94	6549.49	5383.98	7143.69	11060.8	4185.97	1323.5	4630.25	14116.2	1743.92	709.483	4872.99	714.073	790.115	1043.07	1720.36	2141.68	1581	1775	3585.29
PIP	953.949	1489.82	939.957	1467.68	1210.68	1052.51	7104.33	935.826	1012.62	1937.31	905.573	792.396	5755.15	5589.05	4913.34	557.859	729.521	655.223	5599.03	866.436	630.317	1135.59	327.2	704.004	1036.49	1787.63	1573.84	708.027	744.166	994.878
PIP2	0.472256	0.648765	0.79868	0.462436	0.416951	1.97823	4.39053	2.09927	4.81194	9.57713	4.16753	5.81922	0.993688	1.24965	2.11842	3.76574	1.16614	3.58225	5.20674	1.44141	0.573803	4.92905	0.925658	0.691667	0.575154	1.32827	1.58247	1.64958	1.05315	3.11347
PIP3	451.76	649.221	684.834	584.676	698.696	617.637	517.293	5405.56	753.806	1289.42	649.493	680.854	2419.29	3276.78	3517.53	364.655	368.838	474.783	2535.06	496.964	413.735	579.295	133.146	530.354	735.879	1694.52	1182.25	550.44	511.186	991.841
PS	2190.08	4962.83	2670.84	1917.77	3623.31	4623.29	42832.9	6309.33	6268.67	22052.9	6254.24	6778.04	17955.7	26074.6	31602.5	4706.22	3680.44	4251.91	24636.6	2855.48	1836.75	5991.35	1242.35	2174.03	3460.42	4944.5	4845.78	3870.71	4489.09	3381.51
SM	791.868	1027.12	791.643	620.747	1891.43	1706.62	2848.19	2047.03	3580.13	2151.6	1485.22	4874.75	1119.63	1357.95	1832.05	2220.48	503.184	2454.79	1150.22	3016.47	904.314	1998.98	2182.13	1265.46	1607.32	2158.89	1879.1	1818.75	1962.92	2974.99
SQDG	0.594946	2.23829	1.763	2.99015	2.5857	1.58416	0.698665	1.90119	1.31373	1.43584	0.883975	4.28796	0.941405	1.38262	0.395651	2.13635	0.738357	1.10345	2.21258	0.905705	0.580842	1.76159	0.482485	0.458349	0.521052	0.743297	0.610069	1.06256	0.520614	1.26801
ST	3.18938	11.5851	10.9425	21.864	29.1995	9.81263	4.04061	10.2799	6.95168	11.4892	3.98428	38.1321	7.39014	12.4844	2.50533	23.6579	8.62177	12.9547	11.9884	3.90445	2.81278	12.4017	4.51287	5.83924	4.19862	6.37911	9.76687	5.42354	2.7736	7.43176
StE	11.9119	8.75115	9.96465	8.49164	19.4411	6.07183	2.83111	14.798	8.33025	3.54213	1.43756	6.44079	8.18195	1.45025	0.834517	1.36068	0.655525	3.32478	5.22988	0.439255	1.46456	0.938336	1.00194	1.77633	4.22742	8.08579	12.9756	1.48772	1.69435	0.312508
TG	555.607	2221.69	2313.5	2939.33	3653.11	1383.72	265.889	1387.28	568.346	4040.94	321.387	3546.54	881.134	1742.99	158.743	1263.15	1227.77	785.212	1806.06	400.688	265.737	2374.19	577.23	342.642	155.625	524.629	1539.63	572.1	416.767	1303.67
WE	146.816	220.764	190.564	222.582	274.195	255.995	258.341	2028.81	284.908	180.827	74.4205	543.81	101.057	118.407	84.6568	235.299	104.824	576.451	1018.37	122.567	88.476	173.365	54.4122	94.2945	159.68	169.254	166.125	157.488	169.109	97.7393
ZyE	2849.31	2203.99	5515.37	3037.21	15583.3	756.515	931.28	6897.84	2591.79	676.852	501.992	1653.48	3391.16	418.228	321.882	422.628	220.387	750.091	1513.71	110.263	654.164	145.468	235.615	792.216	827.237	1976.49	2571.21	1570.94	1307.2	304.393
